# Supplementary material for: Ebola virus disease in pregnancy: a systematic review and meta-analysis
Source: Trans R Soc Trop Med Hyg. 2021 Dec 2;116(6):509–22. doi: 10.1093/trstmh/trab180 (PMC9157681; doi:10.1093/trstmh/trab180)
Supplement: trab180_Supplemental_File [file trab180_supplemental_file.zip]

Archive with 2 entries (2 files):
- supplementary figure_publication bias.docx
- supplementary table 1_search strategy_revised.docx
